# Supplementary material for: SLCO1B1 Genetic Variation Influence on Atorvastatin Systemic Exposure in Pediatric Hypercholesterolemia
Source: Genes (Basel). 2024 Jan 15;15(1):99. doi: 10.3390/genes15010099 (PMC10815823; doi:10.3390/genes15010099)
Supplement: Supplementary file 1 [file genes-15-00099-s001.zip]

Archive with 2 entries (2 files):
- genes-2797837-supplementary materials.pdf
- genes-2797837-supplementary Table S4.xlsx
